# Supplementary material for: Division of Labor between PCNA Loaders in DNA Replication and Sister Chromatid Cohesion Establishment
Source: Mol Cell. 2020 May 21;78(4):725–738.e4. doi: 10.1016/j.molcel.2020.03.017 (PMC7242910; doi:10.1016/j.molcel.2020.03.017)
Supplement: Table S1. Yeast Strains Used in this Study, Related to STAR Methods [file mmc2.xlsx]

## Sheet: Sheet1
Table S1. Yeast Strains Used in this Study, Related to the STAR Methods
Figure	Name	Genotype	Source
Figure 1A	Y192	MATa ura3::3xURA3::tetO112 tetR-GFP::HIS3	Lab stock
	Y3853	MATa ura3::3xURA3::tetO112 tetR-GFP::HIS3 ctf18∆::TRP1	Lab stock
	Y4936	MATa ura3::3xURA3::tetO112 tetR-GFP::HIS3 elg1∆::LEU2	This study
	Y4937	MATa ura3::3xURA3::tetO112 tetR-GFP::HIS3 ctf18∆::TRP1 elg1∆::LEU2	This study
Figure 1B	Y192	As above
	Y1481	MATa FLAG3-POL30::URA3	Lab stock
	Y1615	MATa FLAG3-POL30::URA3 ctf18∆::TRP1	Lab stock
	Y5037	MATa FLAG3-POL30::URA3 elg1∆::LEU2	This study
	Y5214	MATa FLAG3-POL30::URA3 ctf18∆::TRP1 elg1∆::LEU2	This study
Figure 1C	Y192	As above
	Y3853	As above
	Y4936	As above
	Y4937	As above
Figure 1D	Y3564	MATa SMC3-Pk3::HIS3	Lab stock
	Y3913	MATa SMC3-Pk3::HIS3 ctf18∆::TRP1	Lab stock
	Y5131	MATa SMC3-Pk3::HIS3 elg1∆::LEU2	This study
	Y5132	MATa SMC3-Pk3::HIS3 elg1∆::LEU2 ctf18∆::TRP1	This study
Figures 2A-B	Y192	As above
	Y3853	As above
	Y5220	MATa ura3::3xURA3::tetO112 tetR-GFP::HIS3 pADH1-OsTir1-Myc9::TRP1 CDC9-Pk3-miniAID3::KANMX6	This study
	Y5228	MATa ura3::3xURA3::tetO112 tetR-GFP::HIS3 pADH1-OsTir1-Myc9::TRP1 CDC9-Pk3-miniAID3::KANMX6 ctf18∆::LEU2	This study
Figure 3A	Y5237	MATa ura3::3xURA3::tetO112 tetR-GFP::HIS3 ade2::pADH1-OsTir1-Myc9 RFC1-PK3::KANMX6	This study
	Y3853	As above
	Y5298	MATa ura3::3xURA3::tetO112 tetR-GFP::HIS3 ade2::pADH1-OsTir1-Myc9 RFC1-PK3-miniAID3::KANMX6	This study
Figures 3B-C	Y5529	MATa ura3::3xURA3::tetO112 tetR-GFP::HIS3 pADH1-hENT1-TK::TRP1	This study
	Y5531	MATa ura3::3xURA3::tetO112 tetR-GFP::HIS3 pADH1-hENT1-TK::TRP1 ade2::pADH1-OsTir1-Myc9 RFC1-PK3-miniAID3::KANMX6	This study
Figure 3D	Y5533	MATa FLAG3-POL30::URA3 pADH1-hENT1-TK::TRP1	This study
	Y5595	MATa FLAG3-POL30::URA3 pADH1-hENT1-TK::TRP1 ctf18∆::KANMX6	This study
	Y5598	MATa FLAG3-POL30::URA3 pADH1-hENT1-TK::TRP1 ade2::pADH1-OsTir1-Myc9 RFC1-PK3-miniAID3::KANMX6	This study
Figures 3E-F	Y192	As above
	Y3853	As above
	Y5298	As above
	Y5394	MATa ura3::3xURA3::tetO112 tetR-GFP::HIS3 ade2::pADH1-OsTir1-Myc9 RFC1-PK3-miniAID3::KANMX6 ctf18∆::LEU2	This study
Figure 4B	K699	W303 strain	Lab stock
	Y1235	MATa CTF18-HA6::HIS3	Lab stock
	Y5659	MATa CTF18-HA6::HIS3 POL2E318AD334AD368A::TRP1	This study
	Y5840	MATa CTF18-HA6::HIS3 DCC1K364AR367AR380A::LEU2	This study
	Y4952	MATa CTF18-HA6::HIS3 dcc1∆:KANMX6	Wade et al., 2017
Figures 4C,D	Y5751	MATa ura3::3xURA3::tetO112 tetR-GFP::HIS3 SMC3-Pk3::LEU2	This study
	Y5760	MATa ura3::3xURA3::tetO112 tetR-GFP::HIS3 SMC3-Pk3::LEU2 ctf18∆::KANMX6	This study
	Y5736	MATa ura3::3xURA3::tetO112 tetR-GFP::HIS3 SMC3-Pk3::LEU2 POL2E318AD334AD368A::TRP1	This study
	Y5780	MATa ura3::3xURA3::tetO112 tetR-GFP::HIS3 SMC3-Pk3::LEU2 DCC1K364AR367AR380A-Pk9::TRP1	This study
Figure 4E	Y192	As above
	Y5658	MATa ura3::3xURA3::tetO112 tetR-GFP::HIS3 POL2E318AD334AD368A::TRP1	This study
	Y5839	MATa ura3::3xURA3::tetO112 tetR-GFP::HIS3 DCC1K364AR367AR380A::TRP1	This study
	Y4954	MATa ura3::3xURA3::tetO112 tetR-GFP::HIS3 dcc1∆::LEU2	This study
Figures 5B-C	Y5613	MATa pADH1-hENT1-TK::TRP1 CTF18-HA6::HIS3	This study
	Y5616	MATa pADH1-hENT1-TK::TRP1 RFC1-Pk9::KANMX6	This study
Figure 5D	Y5873	MATa pADH1-hENT1-TK::LEU2 CTF18-HA6::HIS3 POL2E318AD334AD368A::TRP1	This study
Figure 6	Y5529	As above
	Y5530	MATa ura3::3xURA3::tetO112 tetR-GFP::HIS3 pADH1-hENT1-TK::TRP1 ctf18∆::KANMX6	This study
	Y5531	As above
	Y5795	MATa ura3::3xURA3::tetO112 tetR-GFP::HIS3 pADH1-hENT1-TK::TRP1 elg1∆::LEU2	This study
Figure 7B	Y6034	MATa ade2::pADH1-OsTir1-Myc9 SCC1-E2A6::TRP1 HIS3::pMET-eco1-IAA17::KANMX6 ura3::prECO1-ECO1-HA3	This study
	Y6035	MATa ade2::pADH1-OsTir1-Myc9 SCC1-E2A6::TRP1 HIS3::pMET-eco1-IAA17::KANMX6 ura3::prECO1-eco1pip-HA3	This study
	Y6036	MATa ade2::pADH1-OsTir1-Myc9 SCC1-E2A6::TRP1 HIS3::pMET-eco1-IAA17::KANMX6 ura3::prECO1-PIP(CDC9)eco1pip-HA3	This study
	Y6037	MATa ade2::pADH1-OsTir1-Myc9 SCC1-E2A6::TRP1 HIS3::pMET-eco1-IAA17::KANMX6 ura3::prECO1-pip4A(CDC9)eco1pip-HA3	This study
	Y6038	MATa ade2::pADH1-OsTir1-Myc9 SCC1-E2A6::TRP1 HIS3::pMET-eco1-IAA17::KANMX6 ura3::prECO1-POL30-HA3	This study
	Y6039	MATa ade2::pADH1-OsTir1-Myc9 SCC1-E2A6::TRP1 HIS3::pMET-eco1-IAA17::KANMX6 ura3::prECO1-POL30-eco1pip-HA3	This study
Figure 7C	Y6034	As above
	Y6035	As above
	Y6039	As above
Figure 7D	Y6034	As above
	Y6035	As above
	Y6040	MATa ade2::pADH1-OsTir1-Myc9 SCC1-E2A6::TRP1 HIS3::pMET-eco1-IAA17::KANMX6 MCM6-ECO1WT-HA3::URA3	This study
	Y6041	MATa ade2::pADH1-OsTir1-Myc9 SCC1-E2A6::TRP1 HIS3::pMET-eco1-IAA17::KANMX6 MCM6-eco1pip-HA3::URA3	This study
	Y6042	MATa ade2::pADH1-OsTir1-Myc9 SCC1-E2A6::TRP1 HIS3::pMET-eco1-IAA17::KANMX6 PSF1-ECO1WT-HA3::URA3	This study
	Y6043	MATa ade2::pADH1-OsTir1-Myc9 SCC1-E2A6::TRP1 HIS3::pMET-eco1-IAA17::KANMX6 PSF1-eco1pip-HA3::URA3	This study
	Y6044	MATa ade2::pADH1-OsTir1-Myc9 SCC1-E2A6::TRP1 HIS3::pMET-eco1-IAA17::KANMX6 CDC45-ECO1WT-HA3::URA3	This study
	Y6045	MATa ade2::pADH1-OsTir1-Myc9 SCC1-E2A6::TRP1 HIS3::pMET-eco1-IAA17::KANMX6 CDC45-eco1pip-HA3::URA3	This study
	Y6046	MATa ade2::pADH1-OsTir1-Myc9 SCC1-E2A6::TRP1 HIS3::pMET-eco1-IAA17::KANMX6 CTF4-ECO1WT-HA3::URA3	This study
	Y6047	MATa ade2::pADH1-OsTir1-Myc9 SCC1-E2A6::TRP1 HIS3::pMET-eco1-IAA17::KANMX6 CTF4-eco1pip-HA3::URA3	This study
	Y6048	MATa ade2::pADH1-OsTir1-Myc9 SCC1-E2A6::TRP1 HIS3::pMET-eco1-IAA17::KANMX6 POL12-ECO1WT-HA3::URA3	This study
	Y6049	MATa ade2::pADH1-OsTir1-Myc9 SCC1-E2A6::TRP1 HIS3::pMET-eco1-IAA17::KANMX6 POL12-eco1pip-HA3::URA3	This study
	Y6050	MATa ade2::pADH1-OsTir1-Myc9 SCC1-E2A6::TRP1 HIS3::pMET-eco1-IAA17::KANMX6 POL32-ECO1WT-HA3::URA3	This study
	Y6051	MATa ade2::pADH1-OsTir1-Myc9 SCC1-E2A6::TRP1 HIS3::pMET-eco1-IAA17::KANMX6 POL32-eco1pip-HA3::URA3	This study
	Y6052	MATa ade2::pADH1-OsTir1-Myc9 SCC1-E2A6::TRP1 HIS3::pMET-eco1-IAA17::KANMX6 FEN1-ECO1WT-HA3::URA3	This study
	Y6053	MATa ade2::pADH1-OsTir1-Myc9 SCC1-E2A6::TRP1 HIS3::pMET-eco1-IAA17::KANMX6 FEN1-eco1pip-HA3::URA3	This study
	Y6054	MATa ade2::pADH1-OsTir1-Myc9 SCC1-E2A6::TRP1 HIS3::pMET-eco1-IAA17::KANMX6 CDC9-ECO1WT-HA3::URA3	This study
	Y6055	MATa ade2::pADH1-OsTir1-Myc9 SCC1-E2A6::TRP1 HIS3::pMET-eco1-IAA17::KANMX6 CDC9-eco1pip-HA3::URA3	This study
	Y6056	MATa ade2::pADH1-OsTir1-Myc9 SCC1-E2A6::TRP1 HIS3::pMET-eco1-IAA17::KANMX6 CAC2-ECO1WT-HA3::URA3	This study
	Y6057	MATa ade2::pADH1-OsTir1-Myc9 SCC1-E2A6::TRP1 HIS3::pMET-eco1-IAA17::KANMX6 CAC2-eco1pip-HA3::URA3	This study
	Y6058	MATa ade2::pADH1-OsTir1-Myc9 SCC1-E2A6::TRP1 HIS3::pMET-eco1-IAA17::KANMX6 CTF18-ECO1WT-HA3::URA3	This study
	Y6059	MATa ade2::pADH1-OsTir1-Myc9 SCC1-E2A6::TRP1 HIS3::pMET-eco1-IAA17::KANMX6 CTF18-eco1pip-HA3::URA3	This study
	Y6060	MATa ade2::pADH1-OsTir1-Myc9 SCC1-E2A6::TRP1 HIS3::pMET-eco1-IAA17::KANMX6 POL2-ECO1WT-HA3::URA3	This study
	Y6061	MATa ade2::pADH1-OsTir1-Myc9 SCC1-E2A6::TRP1 HIS3::pMET-eco1-IAA17::KANMX6 POL2-eco1pip-HA3::URA3	This study
Figure S1A	Y5613	As above
Figure S1B	Y192	As above
	Y3853	As above
	Y1179	MATa ura3::3xURA3::tetO112 tetR-GFP::LEU2 ctf8∆::TRP1 SCC1-HA6::HIS3
	Y4954	As above
Figure S1C	Y1481	As above
	Y1615	As above
Figure S1D	Y192	As above
	Y3853	As above
	Y3854	MATa ura3::3xURA3::tetO112 tetR-GFP::HIS3 tof1∆::TRP1	Lab stock
	Y4161	MATa ura3::3xURA3::tetO112 tetR-GFP::HIS3 ctf4∆::TRP1	Lab stock
	Y4936	As above
	Y6154	MATa ura3::3xURA3::tetO112 tetR-GFP::HIS3 tof1∆::TRP1 elg1∆::LEU2	This study
	Y6155	MATa ura3::3xURA3::tetO112 tetR-GFP::HIS3 ctf4∆::TRP1 elg1∆::KANMX	This study
Figures S2A-B	Y192	As above
	Y3853	As above
	Y4936	As above
	Y4937	As above
Figures S2C-E	Y5209	MATa ura3::3xURA3::tetO112 tetR-GFP::HIS3 CTF18-PK3::LEU2	This study
	Y5206	MATa ura3::3xURA3::tetO112 tetR-GFP::HIS3 CTF18K189E-PK3::LEU2	This study
	Y5207	MATa ura3::3xURA3::tetO112 tetR-GFP::HIS3 CTF18K189R-PK3::LEU2	This study
	Y5208	MATa ura3::3xURA3::tetO112 tetR-GFP::HIS3 CTF18D241AE242A-PK3::LEU2	This study
	Y3853	As above
Figure S2F	Y192	As above
	Y3853	As above
	Y5207	As above
	Y5839	As above
	Y5228	As above
Figure S2G	Y192	As above
	Y3853	As above
	Y4937	As above
	Y6099	MATa ura3::3xURA3::tetO112 tetR-GFP::HIS3 chk1∆::KANMX6	This study
	Y6128	MATa ura3::3xURA3::tetO112 tetR-GFP::HIS3 ctf18∆::TRP1 elg1∆::LEU2 chk1∆::KANMX6	This study
Figure S3A	Y5219	MATa ura3::3xURA3::tetO112 tetR-GFP::HIS3 pADH1-OsTir1-Myc9::TRP1 CDC9-Pk3::KANMX6	This study
	Y5220	As above
Figures S3B-C	Y5734	MATa ura3::3xURA3::tetO112 tetR-GFP::HIS3 FLAG3-POL30::LEU2 SMC3-Pk3::TRP1	This study
	Y5728	MATa ura3::3xURA3::tetO112 tetR-GFP::HIS3 FLAG3-POL30C81R::LEU2 SMC3-Pk3::TRP1	This study
	Y5735	MATa ura3::3xURA3::tetO112 tetR-GFP::HIS3 FLAG3-POL30::LEU2 elg1∆::KANMX6 SMC3-Pk3::TRP1	This study
	Y5729	MATa ura3::3xURA3::tetO112 tetR-GFP::HIS3 FLAG3-POL30C81R::LEU2 elg1∆::KANMX6 SMC3-Pk3::TRP1	This study
Figure S4A	Y4267	As above
Figures 4B and D	Y5237	As above
	Y5298	As above
Figure 4C	Y5529	MATa ura3::3xURA3::tetO112 tetR-GFP::HIS3 pADH1-hENT1-TK::TRP1	This study
	Y5531	MATa ura3::3xURA3::tetO112 tetR-GFP::HIS3 pADH1-hENT1-TK::TRP1 ade2::pADH1-OsTir1-Myc9 RFC1-PK3-miniAID3::KANMX6	This study
Figure 4E	Y192	As above
	Y5298	As above
	Y5394	As above
Figure S5A	Y5748	MATa ura3::3xURA3::tetO112 tetR-GFP::HIS3 POL2-HA3::LEU2	This study
	Y5749	MATa ura3::3xURA3::tetO112 tetR-GFP::HIS3 POL2-HA3::LEU2 DCC1-Pk9::TRP1	This study
	Y5750	MATa ura3::3xURA3::tetO112 tetR-GFP::HIS3 POL2-HA3::LEU2 DCC1K364AR367AR380A-Pk9::TRP1	This study
Figure S5B	Y1235	As above
	Y5663	MATa ura3::3xURA3::tetO112 tetR-GFP::HIS3 POL2-Pk3::KANMX6 CTF18-HA6::HIS3	This study
	Y5667	MATa ura3::3xURA3::tetO112 tetR-GFP::HIS3 POL2E318AD334AD368A-Pk3::KANMX6 CTF18-HA6::HIS3	This study
Figure S6A	Y5982	MATa ura3::3xURA3::tetO112 tetR-GFP::HIS3 pADH1-hENT1-TK::TRP1 ctf18∆::KANMX6 elg1∆::LEU2	This study
Figure S6B	Y5871	MATa pADH1-hENT1-TK::TRP1 ctf18∆::LEU2 RFC1-PK9::KANMX6	This study
	Y5872	MATa pADH1-hENT1-TK::TRP1 ade2::pADH1-OsTir1-Myc9 RFC1-PK3-miniAID3::KANMX6 CTF18-HA6::HIS3	This study
Figure S7A	Y192	As above
	Y3853	As above
	Y3998	MATa ura3::3xURA3::tetO112 tetR-GFP::LEU2 SMC3K112NK113R::TRP1	Borges et al., 2010
	Y5235	MATa ura3::3xURA3::tetO112 tetR-GFP::LEU2 SMC3K112NK113R::TRP1 ctf18∆::KANMX6	This study
Figure S7B	Y6132	MATa ura3::3xURA3::tetO112 tetR-GFP::HIS3 pADH1-OsTir1-Myc9::TRP1 (HIS3MX6)-pMET-ECO1-IAA17::KANMX6	This study
	Y6133	MATa ura3::3xURA3::tetO112 tetR-GFP::HIS3 pADH1-OsTir1-Myc9::TRP1 (HIS3MX6)-pMET-ECO1-IAA17::KANMX6 LEU2::pECO1-ECO1-HA3	This study
	Y6134	MATa ura3::3xURA3::tetO112 tetR-GFP::HIS3 pADH1-OsTir1-Myc9::TRP1 (HIS3MX6)-pMET-ECO1-IAA17::KANMX6 LEU2::pECO1-eco1pip-HA3	This study
	Y6135	MATa ura3::3xURA3::tetO112 tetR-GFP::HIS3 pADH1-OsTir1-Myc9::TRP1 (HIS3MX6)-pMET-ECO1-IAA17::KANMX6 LEU2::pECO1-PIP(CDC9)-eco1pip-HA3	This study
	Y6136	MATa ura3::3xURA3::tetO112 tetR-GFP::HIS3 pADH1-OsTir1-Myc9::TRP1 (HIS3MX6)-pMET-ECO1-IAA17::KANMX6 LEU2::pECO1-PIP4A(CDC9)-eco1pip-HA3	This study
	Y6137	MATa ura3::3xURA3::tetO112 tetR-GFP::HIS3 pADH1-OsTir1-Myc9::TRP1 (HIS3MX6)-pMET-ECO1-IAA17::KANMX6 LEU2::pECO1-PCNA-eco1pip-HA3	This study
	Y6138	MATa ura3::3xURA3::tetO112 tetR-GFP::HIS3 pADH1-OsTir1-Myc9::TRP1 (HIS3MX6)-pMET-ECO1-IAA17::KANMX6 LEU2::pECO1-PCNA-HA3	This study
Figure S7C	Y192	As above
Figure S7D	Y4646	MATa ade2::pADH1-OsTir1-Myc9 SCC1-E2A6::TRP1 ECO1-HA3::HIS3	This study
	Y4766	MATa ade2::pADH1-OsTir1-Myc9 SCC1-E2A6::TRP1 HIS3::pMET-eco1-IAA17::KANMX6	Samora et al., 2016
	Y6034	As above
	Y6035	As above
	Y6040	As above
	Y6041	As above
	Y6042	As above
	Y6043	As above
	Y6044	As above
	Y6045	As above
	Y6046	As above
	Y6047	As above
	Y6048	As above
	Y6049	As above
	Y6050	As above
	Y6051	As above
	Y6052	As above
	Y6053	As above
	Y6054	As above
	Y6055	As above
	Y6056	As above
	Y6057	As above
	Y6058	As above
	Y6059	As above
	Y6060	As above
	Y6061	As above
