# Supplementary material for: Division of Labor between PCNA Loaders in DNA Replication and Sister Chromatid Cohesion Establishment
Source: Mol Cell. 2020 May 21;78(4):725–738.e4. doi: 10.1016/j.molcel.2020.03.017 (PMC7242910; doi:10.1016/j.molcel.2020.03.017)
Supplement: Table S2. Primers Used for Quantitative Real-Time PCR, Related to STAR Methods [file mmc3.xlsx]

## Sheet: Sheet1
Table S2. Primers Used for Quantitative Real Time PCR, Related to the STAR Methods
Name	Sequence (5'-3')
ARS605F	CATTAAGTGCGTCTTTCAATGAC
ARS605R	GAAATCATTGCCTGATCTAGATAAGT
ARS606F	GTCTTCTTGATAATTCTGTGGGCGC
ARS606R	TATTACGCGTAAGGACAGATC
ARS607F	GGTCCACCATAAAGTAATTAAATCTTG
ARS607R	GATCTAGTTTTTTAAAACTTGATCCCAACG
ARS609F	GTCCTCTCAGTGCGTTTTCTTGG
ARS609R	GCCGAGAGCTGACAATTTAGTATATTACT
ARS607+5kbF	AGGGATCCCGTTGACGTG
ARS607+5kbR	CCGATGTGCGGACTAAATTCATT
ARS607+15kbF	CTACGACAATGCTACCGGCTCTGTC
ARS607+15kbR	TCCGTCAAATAAATTGATAGCTCCGG
